# Supplementary material for: Portland and Belite Cement Hydration Acceleration by C-S-H Seeds with Variable w/c Ratios
Source: Materials (Basel). 2022 May 16;15(10):3553. doi: 10.3390/ma15103553 (PMC9147420; doi:10.3390/ma15103553)
Supplement: Supplementary file 1 [file materials-15-03553-s001.zip]

Archive with 1 entries (1 files):
- materials-1723666-supplementary.pdf
